# Supplementary material for: Bidirectional Wnt signaling between endoderm and mesoderm confers tracheal identity in mouse and human cells
Source: Nat Commun. 2020 Aug 27;11:4159. doi: 10.1038/s41467-020-17969-w (PMC7453000; doi:10.1038/s41467-020-17969-w)
Supplement: Supplementary file 4 — Source Data [file 41467_2020_17969_MOESM4_ESM.xlsx]

## Sheet: Figure 4b
Foxf1+
	Day2
1	83.7594
2	96.5004
3	85.6105
average	88.6234

## Sheet: Figure 4c
Foxf1				Gata4				Hoxb6				Prrx1
	Day0	Day5			Day0	Day5			Day0	Day5			Day0	Day5
1	1.25263	46050.6		1	0.91464	94.245		1	12.2819	35791.1		1	0.161909	217238
2	0.577314	46661.8		2	0.974486	88.5207		2	0.287504	34347.7		2	39.9348	177730
3	1.38282	50440.3		3	1.12195	111.772		3	0.283198	41454.9		3	0.15466	203907
average	1.07092	47717.6		average	1.00369	98.1792		average	4.28421	37197.9		average	13.4171	199625

## Sheet: Figure 4d
Tbx4+/Foxf1+
	Day5
1	92.766
2	84.8193
3	90.5063
average	89.3639

## Sheet: Figure 4e
Tbx4						Tbx5						Wnt2						Bmp4
	Day0	Day5	Day6	Day12			Day0	Day5	Day6	Day12			Day0	Day5	Day6	Day12			Day0	Day5	Day6	Day12
1	1.05242	4661.18	9511.15	2031.57		1	0.049553	4790.69	22492.8	6078.95		1	1.02584	511446	1696683	706449		1	1.06221	30.7676	25.6031	51.3428
2	1.11401	4720.59	8898.01	1975.2		2	5.51121	4188.22	21486	7437.06		2	0.994805	397432	1580552	1134876		2	1.09221	35.6849	30.7449	52.0549
3	0.852951	5249.51	9020.28	1881.13		3	3.66169	4060.51	19787	6874.09		3	0.979904	426852	1695993	1175208		3	0.86196	36.7496	24.9798	50.0012
average	1.00646	4877.1	9143.15	1962.64		average	3.07415	4346.47	21255.3	6796.7		average	1.00018	445243	1.65774e+06	1.00551e+06		average	1.00546	34.4007	27.1093	51.133

## Sheet: Figure 4g
	TBX4-LME		mutated TBX4-LME
	CHIR-	3uM CHIR	CHIR-	3uM CHIR
1	1	1.68089	0.937033	0.916333
2	1.18328	1.90091	0.823622	0.810333
3	0.95785	1.92796	0.845747	1.15345
average	1.04704	1.83658	0.868801	0.96004

## Sheet: Figure 4i
Sox9				Acta2
	day10	day12			day10	day12
1	0.879906	50.4774		1	3.72563	49403.1
2	0.863994	33.335		2	0.755515	49392.4
3	1.31539	41.2782		3	0.355269	49507.1
average	1.01976	41.6969		average	1.61214	49434.2

## Sheet: Figure 5b
FOXF1+
	day2
1	91.245
2	95.4377
3	98.7581
average	95.1469

## Sheet: Figure 5c
FOXF1				GATA4				HOXB6				PRRX1
	Day0	Day5			Day0	Day5			Day0	Day5			Day0	Day5
1	2.14597	30364		1	0.60464	14927.4		1	1.09486	370868		1	0.480267	76.0474
2	0.211303	35631.5		2	3.28395	17699.8		2	1.00155	484381		2	1.75379	126.592
3	2.20531	34025.3		3	0.503625	17427.2		3	0.911945	426948		3	1.18724	118.439
average	1.52086	33340.3		average	1.46407	16684.8		average	1.00279	427399		average	1.14043	107.026

## Sheet: Figure 5d
TBX4+/FOXF1+
	day5
1	87.2414
2	79.0199
3	81.6587
average	82.64

## Sheet: Figure 5e
TBX4						TBX5						WNT2						NKX6.1
	Day0	Day2	Day5	Day10			Day0	Day2	Day5	Day10			Day0	Day2	Day5	Day10			Day0	Day2	Day5	Day10
1	1.09486	3997.34	145208	50263.2		1	0.984671	9.8572	4.76729	31.9454		1	2.57794	538.606	17154.8	20407.3		1	1.09416	0.347109	0.446492	4.29645
2	1.00155	5013.38	105570	63861.7		2	0.96448	13.6543	6.13825	36.345		2	2.69956	659.068	18043.9	22914.6		2	0.719647	0.753467	0.258325	8.01852
3	0.911945	4297.72	132805	58889		3	1.05297	12.3766	5.83421	45.0904		3	0.143692	648.042	19494.3	23702.8		3	1.26999	0.784464	0.273739	2.08209
average	1.00279	4436.14	127861	57671.3		average	1.00071	11.9627	5.57992	37.7936		average	1.80706	615.239	18231	22341.6		average	1.02793	0.628347	0.326185	4.79902

[truncated: 15 more sheets: Figure 5g, Figure 5i, Supplementary Figure 7a, Supplementary Figure 7b, Supplementary Figure 8a, Supplementary Figure 8b, Supplementary Figure 8c, Supplementary Figure 8d, Supplementary Figure 8e, Supplementary Figure 7f, Supplementary Figure 8g, Supplementary Figure 8h, Supplementary Figure 8i, Supplementary Figure 8j, Supplementary Figure 8k]
